# Supplementary material for: Aged Mouse Hippocampus Exhibits Signs of Chronic Hypoxia and an Impaired HIF-Controlled Response to Acute Hypoxic Exposures
Source: Cells. 2022 Jan 26;11(3):423. doi: 10.3390/cells11030423 (PMC8833982; doi:10.3390/cells11030423)
Supplement: Supplementary file 1 [file cells-11-00423-s001.zip]

Archive with 1 entries (1 files):
- cells-1530887-supplementary.pdf
